# Supplementary material for: Prolonged mask wearing changed nasal microbial characterization of young adults during the COVID-19 pandemic in Shanghai, China
Source: Front Immunol. 2023 Oct 16;14:1266941. doi: 10.3389/fimmu.2023.1266941 (PMC10614009; doi:10.3389/fimmu.2023.1266941)
Supplement: Supplementary file 1 [file DataSheet_1.xlsx]

## Sheet: Details of sampling process
Collection	Non-masked group	Masked group
Sampling time	January 2018	February 2023
Sampling professionals	Fixed sampling personnels
Sample collection	Nasal swabs were collected from the mucosal surface internal to the limen nasi of each participant using a sterilized cotton swab (COPAN LQ Stuart Transport Swab; COPAN Italia) for 10-15 seconds.
Immediate storage conditions	After sampling, the swabs were submerged into 1 mL sterile saline preservation solution immediately.
Culture process
Processing time	Each sample was processed promptly on the day of sampling
Solution	1 mL sterile saline preservation
Homogenization	Vortex for 2 min at room temperature
Storage containers	Sterile 1.5 mL tubes
Bacterial culture process	100 μL samples from each swab were plated on 5% sheep blood agar and incubated at 37°C for 24 h
Anaerobic conditions	Anaerobic conditions were not applied
Storage
Storage form	900 μL suspension per sample
Time in storage before DNA extraction	Less than 7 days
Storage conditions	-80 °C
Freeze/thaw cycles	One freeze-thaw cycle
DNA extraction process
Collection	500 μL samples from each swab were centrifuged at 12000 rpm for 10 min, 4 °C to collect bacteria-enriched pellets
DNA extraction	Following the instructions of QIAamp DNA Mini Kits
Sequencing
Sequencing time	January 2018	February 2023
Platform	Illumina HiSeq 2500 platform	Illumina NovaSeq 6000 platform
16S rRNA region	V3-V4
Sequencing Depth	30,000 reads
Sequencing company	Beijing Yuewei Gene Technology Co., Ltd
