# Supplementary material for: Prolonged mask wearing changed nasal microbial characterization of young adults during the COVID-19 pandemic in Shanghai, China
Source: Front Immunol. 2023 Oct 16;14:1266941. doi: 10.3389/fimmu.2023.1266941 (PMC10614009; doi:10.3389/fimmu.2023.1266941)
Supplement: Supplementary file 2 [file DataSheet_2.xlsx]

## Sheet: Table S2
Table S2 Metadata of participants and all identified bacterial isolates
Sample ID	Sex	Age	Mask wearing status	Type of masks	Hours of wearing masks per week	COVID-19 infection status	Interval between infection and sampling (Days)	Inoculation times	Vaccination status (Vaccination time: first; second; third)	Isolated strains
										1	2	3	4	5	6	7	8	9	10
JY1	Female	19	Masked	Surgical masks	7	Recovery	37	2	Inactivated vaccine: 2021-02; 2021-03	Staphylococcus epidermidis	Staphylococcus epidermidis	Staphylococcus epidermidis	Staphylococcus epidermidis	Staphylococcus epidermidis	Staphylococcus epidermidis	Staphylococcus epidermidis	Staphylococcus epidermidis
JY10	Female	20	Masked	Surgical masks	12	Control		3	Inactivated vaccine: 2021-03; 2021-04; 2021-10	Staphylococcus epidermidis	Staphylococcus epidermidis	Staphylococcus epidermidis	Klebsiella aerogenes	Staphylococcus epidermidis	Staphylococcus epidermidis	Corynebacterium propinquum	Staphylococcus epidermidis
JY101	Female	18	Masked	Surgical masks	16	Recovery	27	2	Inactivated vaccine: 2021-02; 2021-06	Staphylococcus epidermidis	Staphylococcus epidermidis	Staphylococcus epidermidis	Staphylococcus epidermidis	Staphylococcus epidermidis	Staphylococcus epidermidis	Staphylococcus epidermidis	Staphylococcus epidermidis
JY102	Female	19	Masked	Surgical masks	12	Recovery	51	2	Inactivated vaccine: 2021-01; 2021-02	Staphylococcus aureus	Staphylococcus aureus	Staphylococcus aureus	Neisseria	Streptococcus infantarius	Staphylococcus epidermidis	Staphylococcus aureus	Staphylococcus aureus
JY103	Male	19	Masked	Surgical masks	2	Control		3	Inactivated vaccine: 2021-04; 2021-06; 2022-01	Staphylococcus epidermidis	Neisseria macacae	Corynebacterium unique	Staphylococcus cohnii	Corynebacterium accolens	Streptococcus oralis	Corynebacterium unique	Corynebacterium accolens
JY105	Female	18	Masked	Surgical masks	3	Recovery	65	1	Inactivated vaccine: 2021-02	Staphylococcus epidermidis	Staphylococcus epidermidis	Corynebacterium accolens	Staphylococcus epidermidis	Staphylococcus epidermidis	Staphylococcus epidermidis	Staphylococcus epidermidis	Staphylococcus epidermidis
JY106	Female	19	Masked	Surgical masks	32	Recovery	34	2	Inactivated vaccine: 2021-03; 2021-06	Corynebacterium accolens	Staphylococcus epidermidis	Staphylococcus epidermidis	Staphylococcus epidermidis	Staphylococcus epidermidis	Staphylococcus epidermidis	Staphylococcus epidermidis	Staphylococcus epidermidis
JY107	Male	21	Masked	Surgical masks	9	Control		2	Inactivated vaccine: 2021-02; 2021-03	Streptococcus salivarius	Neisseria	Neisseria	Klebsiella pneumoniae	Staphylococcus capitis	Rothia mucilaginosa	Corynebacterium accolens	Streptococcus oralis
JY109	Female	20	Masked	Surgical masks	15	Recovery	63	2	Inactivated vaccine: 2021-02; 2021-03	Staphylococcus capitis	Staphylococcus capitis	Staphylococcus capitis	Staphylococcus capitis	Staphylococcus epidermidis	Staphylococcus capitis	Staphylococcus capitis	Staphylococcus capitis
JY110	Male	20	Masked	Surgical masks	16	Recovery	32	1	Inactivated vaccine: 2021-02	Staphylococcus epidermidis	Staphylococcus warneri	Corynebacterium propinquum	Staphylococcus epidermidis	Staphylococcus epidermidis	Staphylococcus epidermidis	Corynebacterium propinquum	Staphylococcus epidermidis
JY111	Male	19	Masked	Surgical masks	1	Recovery	27	2	Inactivated vaccine: 2021-03; 2021-04	Staphylococcus epidermidis	Corynebacterium accolens	Staphylococcus epidermidis	Staphylococcus epidermidis	Staphylococcus epidermidis	Staphylococcus epidermidis	Corynebacterium accolens	Staphylococcus epidermidis
JY112	Female	20	Masked	Surgical masks	28	Recovery	55	3	Inactivated vaccine: 2021-03; 2021-04; 2021-10	Corynebacterium propinquum	Corynebacterium propinquum	Corynebacterium propinquum	Corynebacterium accolens	Corynebacterium accolens	Corynebacterium accolens	Staphylococcus epidermidis	Staphylococcus epidermidis
JY114	Female	19	Masked	Surgical masks	25	Recovery	38	2	Inactivated vaccine: 2021-03; 2021-05	Staphylococcus epidermidis	Corynebacterium accolens	Staphylococcus epidermidis	Staphylococcus epidermidis	Corynebacterium accolens	Staphylococcus epidermidis	Staphylococcus epidermidis	Staphylococcus epidermidis
JY115	Male	18	Masked	Surgical masks	2	Control		2	Inactivated vaccine: 2021-03; 2021-06	Staphylococcus aureus	Staphylococcus epidermidis	Staphylococcus epidermidis	Corynebacterium accolens	Staphylococcus epidermidis	Staphylococcus epidermidis	Staphylococcus epidermidis	Staphylococcus aureus
JY116	Female	19	Masked	Surgical masks	12	Recovery	60	3	Inactivated vaccine: 2021-03; 2021-04; 2021-10	Staphylococcus epidermidis	Staphylococcus epidermidis	Staphylococcus epidermidis	Staphylococcus epidermidis	Staphylococcus epidermidis	Staphylococcus epidermidis	Corynebacterium propinquum	Corynebacterium propinquum
JY117	Female	19	Masked	Surgical masks	10	Control		3	Inactivated vaccine: 2021-02; 2021-03; 2021-09	Staphylococcus warneri	Staphylococcus capitis	Staphylococcus capitis	Corynebacterium accolens	Corynebacterium accolens	Staphylococcus capitis	Staphylococcus epidermidis	Staphylococcus epidermidis
JY118	Female	19	Masked	Surgical masks	9	Recovery	63	2	Inactivated vaccine: 2021-02; 2021-03	Corynebacterium propinquum	Staphylococcus epidermidis	Staphylococcus epidermidis	Staphylococcus epidermidis	Corynebacterium propinquum	Staphylococcus epidermidis	Staphylococcus epidermidis	Staphylococcus epidermidis
JY119	Female	19	Masked	Surgical masks	8	Recovery	30	3	Inactivated vaccine: 2021-03; 2021-04; 2021-10	Staphylococcus epidermidis	Corynebacterium accolens	Corynebacterium accolens	Staphylococcus epidermidis	Staphylococcus epidermidis	Staphylococcus epidermidis	Staphylococcus epidermidis	Staphylococcus epidermidis
JY12	Female	19	Masked	Surgical masks	12	Recovery	59	2	Inactivated vaccine: 2021-03; 2021-05	Staphylococcus epidermidis	Staphylococcus epidermidis	Staphylococcus epidermidis	Staphylococcus epidermidis	Corynebacterium accolens	Corynebacterium accolens	Staphylococcus epidermidis	Bacillus lysine
JY120	Male	19	Masked	Surgical masks	25	Recovery	56	2	Inactivated vaccine: 2021-03; 2021-06	Staphylococcus aureus	Corynebacterium accolens	Staphylococcus aureus	Corynebacterium accolens	Staphylococcus epidermidis	Corynebacterium accolens	Staphylococcus aureus	Staphylococcus aureus
JY121	Male	18	Masked	Surgical masks	25	Recovery	45	3	Inactivated vaccine: 2021-03; 2021-04; 2021-10	Neisseria	Streptococcus pneumoniae	Staphylococcus epidermidis	Staphylococcus epidermidis	Staphylococcus epidermidis	Staphylococcus epidermidis	Corynebacterium accolens	Corynebacterium accolens
JY122	Female	19	Masked	Surgical masks	12	Recovery	57	2	Inactivated vaccine: 2021-03; 2021-04	Corynebacterium accolens	Staphylococcus aureus	Staphylococcus aureus	Staphylococcus aureus	Staphylococcus epidermidis	Staphylococcus aureus	Staphylococcus epidermidis	Staphylococcus aureus
JY123	Female	18	Masked	Surgical masks	30	Recovery	42	2	Inactivated vaccine: 2021-03; 2021-04	Staphylococcus aureus	Staphylococcus aureus	Staphylococcus aureus	Staphylococcus epidermidis	Staphylococcus aureus	Staphylococcus aureus	Staphylococcus aureus	Staphylococcus aureus
JY124	Female	19	Masked	Surgical masks	30	Recovery	47	2	Inactivated vaccine: 2021-04; 2021-05	Corynebacterium accolens	Corynebacterium accolens	Staphylococcus epidermidis	Staphylococcus aureus	Staphylococcus capitis	Staphylococcus aureus	Staphylococcus aureus	Staphylococcus aureus
JY125	Female	19	Masked	Surgical masks	16	Recovery	39	2	Inactivated vaccine: 2021-02; 2021-03	Corynebacterium propinquum	Staphylococcus epidermidis	Staphylococcus epidermidis	Corynebacterium propinquum	Corynebacterium propinquum	Moraxella nonliquefaciens	Staphylococcus epidermidis	Moraxella nonliquefaciens
JY126	Female	18	Masked	Surgical masks	12	Recovery	47	3	Inactivated vaccine: 2021-03; 2021-04; 2021-10	Staphylococcus epidermidis	Corynebacterium accolens	Staphylococcus epidermidis	Corynebacterium accolens	Staphylococcus epidermidis	Staphylococcus epidermidis	Staphylococcus epidermidis	Staphylococcus epidermidis
JY13	Male	19	Masked	Surgical masks	2	Control		2	Inactivated vaccine: 2021-03; 2021-06	Staphylococcus epidermidis	Staphylococcus epidermidis	Staphylococcus epidermidis	Staphylococcus epidermidis	Staphylococcus epidermidis	Staphylococcus epidermidis	Staphylococcus epidermidis	Staphylococcus epidermidis
JY14	Female	20	Masked	Surgical masks	2	Recovery	52	3	Inactivated vaccine: 2021-02; 2021-03; 2022-01	Staphylococcus epidermidis	Staphylococcus epidermidis	Staphylococcus epidermidis	Staphylococcus epidermidis	Staphylococcus epidermidis	Staphylococcus epidermidis	Staphylococcus epidermidis	Staphylococcus epidermidis
JY16	Male	19	Masked	Surgical masks	1	Control		2	Inactivated vaccine: 2021-03; 2021-05	Staphylococcus aureus	Staphylococcus epidermidis	Staphylococcus aureus	Staphylococcus aureus	Staphylococcus aureus	Staphylococcus aureus	Staphylococcus aureus	Staphylococcus aureus
JY2	Female	20	Masked	Surgical masks	10	Control		2	Inactivated vaccine: 2021-03; 2021-04	Staphylococcus epidermidis	Raoultella ornithinolytica	Staphylococcus epidermidis	Staphylococcus epidermidis	Raoultella ornithinolytica	Staphylococcus epidermidis	Staphylococcus epidermidis	Staphylococcus epidermidis
JY21	Female	19	Masked	Surgical masks	20	Control		3	Inactivated vaccine: 2021-02; 2021-03; 2021-09	Staphylococcus capitis	Staphylococcus aureus	Staphylococcus epidermidis	Staphylococcus aureus	Staphylococcus capitis	Staphylococcus aureus	Staphylococcus epidermidis	Staphylococcus aureus
JY22	Male	19	Masked	Surgical masks	12	Recovery	36	2	Inactivated vaccine: 2021-02; 2021-03	Staphylococcus epidermidis	Enterococcus faecalis	Klebsiella aerogenes	Staphylococcus aureus	Staphylococcus epidermidis	Corynebacterium propinquum	Staphylococcus epidermidis	Enterococcus faecalis
JY23	Male	18	Masked	Surgical masks	12	Control		3	Inactivated vaccine: 2021-03; 2021-04; 2021-10	Staphylococcus epidermidis	Staphylococcus epidermidis	Staphylococcus epidermidis	Staphylococcus epidermidis	Staphylococcus warneri	Staphylococcus warneri	Staphylococcus warneri	Streptococcus pyogenes
JY25	Female	19	Masked	Surgical masks	15	Recovery	36	3	Inactivated vaccine: 2021-02; 2021-03; 2021-09	Staphylococcus epidermidis	Staphylococcus epidermidis	Staphylococcus epidermidis	Staphylococcus epidermidis	Staphylococcus epidermidis	Staphylococcus epidermidis	Staphylococcus epidermidis	Staphylococcus epidermidis
JY26	Male	19	Masked	Surgical masks	45	Control		2	Inactivated vaccine: 2021-03; 2021-05	Staphylococcus epidermidis	Staphylococcus epidermidis	Staphylococcus epidermidis	Staphylococcus aureus	Staphylococcus epidermidis	Staphylococcus aureus	Staphylococcus epidermidis	Staphylococcus epidermidis
JY29	Female	21	Masked	Surgical masks	30	Recovery	54	2	Inactivated vaccine: 2021-02; 2021-03	Corynebacterium accolens	Staphylococcus epidermidis	Staphylococcus epidermidis	Staphylococcus epidermidis	Staphylococcus epidermidis	Staphylococcus epidermidis	Staphylococcus epidermidis	Staphylococcus epidermidis
JY31	Male	19	Masked	Surgical masks	4	Control		2	Inactivated vaccine: 2021-03; 2021-06	Corynebacterium accolens	Staphylococcus epidermidis	Staphylococcus epidermidis	Corynebacterium accolens	Corynebacterium accolens	Staphylococcus epidermidis	Corynebacterium accolens	Staphylococcus epidermidis
JY33	Female	19	Masked	Surgical masks	25	Recovery	65	3	Inactivated vaccine: 2021-03; 2021-04; 2021-10	Staphylococcus lugdunensis	Staphylococcus epidermidis	Staphylococcus lugdunensis	Raoultella ornithinolytica	Staphylococcus lugdunensis	Corynebacterium accolens	Staphylococcus epidermidis	Staphylococcus warneri
JY37	Female	19	Masked	Surgical masks	9	Recovery	43	2	Inactivated vaccine: 2021-02; 2021-03	Corynebacterium accolens	Corynebacterium accolens	Corynebacterium accolens	Staphylococcus capitis	Corynebacterium accolens	Corynebacterium accolens	Corynebacterium accolens	Corynebacterium accolens
JY39	Male	19	Masked	Surgical masks	1	Control		2	Inactivated vaccine: 2021-04; 2021-05	Staphylococcus epidermidis	Staphylococcus epidermidis	Staphylococcus epidermidis	Staphylococcus epidermidis	Staphylococcus epidermidis	Corynebacterium accolens	Staphylococcus epidermidis	Corynebacterium accolens
JY4	Female	19	Masked	Surgical masks	30	Control		3	Inactivated vaccine: 2021-02; 2021-03; 2021-09	Staphylococcus epidermidis	Staphylococcus epidermidis	Staphylococcus capitis	Staphylococcus epidermidis	Staphylococcus epidermidis	Staphylococcus hominis	Staphylococcus capitis	Staphylococcus capitis
JY41	Male	19	Masked	Surgical masks	16	Recovery	30	3	Inactivated vaccine: 2021-02; 2021-03; 2021-09	Staphylococcus epidermidis	Staphylococcus epidermidis	Escherichia coli	Staphylococcus epidermidis	Staphylococcus epidermidis	Staphylococcus epidermidis	Staphylococcus epidermidis	Staphylococcus epidermidis
JY43	Male	19	Masked	Surgical masks	1	Recovery	28	2	Inactivated vaccine: 2021-02; 2021-03	Staphylococcus epidermidis	Corynebacterium propinquum	Staphylococcus epidermidis	Serratia marcescens	Corynebacterium accolens	Staphylococcus epidermidis	Serratia marcescens	Corynebacterium propinquum
JY44	Male	20	Masked	Surgical masks	32	Recovery	26	2	Inactivated vaccine: 2021-04; 2021-05	Staphylococcus epidermidis	Staphylococcus capitis	Staphylococcus aureus	Corynebacterium accolens	Staphylococcus epidermidis	Staphylococcus epidermidis	Staphylococcus capitis	Staphylococcus epidermidis
JY46	Male	20	Masked	Surgical masks	4	Control		2	Inactivated vaccine: 2021-03; 2021-06	Staphylococcus epidermidis	Staphylococcus aureus	Staphylococcus aureus	Klebsiella pneumoniae	Staphylococcus aureus	Klebsiella pneumoniae	Staphylococcus aureus	Staphylococcus epidermidis
JY47	Male	19	Masked	Surgical masks	16	Control		3	Inactivated vaccine: 2021-03; 2021-04; 2021-10	Staphylococcus aureus	Staphylococcus aureus	Staphylococcus aureus	Staphylococcus aureus	Staphylococcus aureus	Staphylococcus aureus	Staphylococcus aureus	Staphylococcus aureus
JY48	Male	19	Masked	Surgical masks	7	Control		3	Inactivated vaccine: 2021-02; 2021-03; 2021-09	Staphylococcus aureus	Staphylococcus epidermidis	Staphylococcus epidermidis	Staphylococcus aureus	Staphylococcus aureus	Staphylococcus aureus	Staphylococcus epidermidis	Staphylococcus aureus
JY49	Female	19	Masked	Surgical masks	12	Recovery	46	2	Inactivated vaccine: 2021-03; 2021-05	Corynebacterium accolens	Staphylococcus epidermidis	Staphylococcus capitis	Staphylococcus epidermidis	Corynebacterium accolens	Staphylococcus capitis	Staphylococcus capitis	Staphylococcus epidermidis
JY51	Female	18	Masked	Surgical masks	30	Recovery	56	2	Inactivated vaccine: 2021-02; 2021-03	Staphylococcus epidermidis	Moraxella catarrhalis	Staphylococcus epidermidis	Moraxella catarrhalis	Staphylococcus epidermidis	Moraxella catarrhalis	Staphylococcus epidermidis	Moraxella catarrhalis
JY54	Female	19	Masked	Surgical masks	10	Recovery	25	2	Inactivated vaccine: 2021-02; 2021-03	Staphylococcus aureus	Staphylococcus aureus	Staphylococcus epidermidis	Staphylococcus epidermidis	Staphylococcus aureus	Staphylococcus epidermidis	Staphylococcus aureus	Staphylococcus epidermidis
JY55	Male	19	Masked	Surgical masks	12	Recovery	60	3	Inactivated vaccine: 2021-03; 2021-04; 2021-10	Staphylococcus epidermidis	Staphylococcus aureus	Staphylococcus aureus	Staphylococcus aureus	Staphylococcus epidermidis	Staphylococcus epidermidis	Staphylococcus epidermidis	Staphylococcus aureus
JY56	Male	19	Masked	Surgical masks	15	Control		2	Inactivated vaccine: 2021-03; 2021-04	Staphylococcus epidermidis	Staphylococcus aureus	Staphylococcus epidermidis	Staphylococcus aureus	Klebsiella aerogenes	Klebsiella aerogenes	Staphylococcus aureus	Staphylococcus epidermidis
JY57	Male	19	Masked	Surgical masks	12	Control		3	Inactivated vaccine: 2021-03; 2021-04; 2021-10	Staphylococcus epidermidis	Staphylococcus epidermidis	Staphylococcus epidermidis	Staphylococcus epidermidis	Staphylococcus epidermidis	Staphylococcus aureus	Staphylococcus capitis	Staphylococcus capitis
JY59	Female	18	Masked	Surgical masks	24	Control		2	Inactivated vaccine: 2021-02; 2021-03	Staphylococcus epidermidis	Staphylococcus epidermidis	Staphylococcus epidermidis	Corynebacterium propinquum	Staphylococcus epidermidis	Staphylococcus epidermidis	Staphylococcus epidermidis	Corynebacterium accolens
JY6	Female	19	Masked	Surgical masks	30	Control		2	Inactivated vaccine: 2021-03; 2021-06	Staphylococcus aureus	Staphylococcus epidermidis	Staphylococcus epidermidis	Bacillus safensis	Staphylococcus epidermidis	Staphylococcus aureus	Staphylococcus epidermidis	Corynebacterium propinquum
JY60	Female	19	Masked	Surgical masks	10	Control		2	Inactivated vaccine: 2021-04; 2021-05	Staphylococcus epidermidis	Staphylococcus epidermidis	Staphylococcus epidermidis	Klebsiella aerogenes	Staphylococcus epidermidis	Staphylococcus epidermidis	Staphylococcus epidermidis	Klebsiella aerogenes
JY61	Female	19	Masked	Surgical masks	20	Recovery	43	3	Inactivated vaccine: 2021-02; 2021-03; 2021-11	Staphylococcus epidermidis	Staphylococcus epidermidis	Staphylococcus epidermidis	Staphylococcus epidermidis	Staphylococcus epidermidis	Staphylococcus epidermidis	Staphylococcus epidermidis	Staphylococcus epidermidis
JY62	Male	20	Masked	Surgical masks	20	Control		2	Inactivated vaccine: 2021-04; 2021-05	Staphylococcus capitis	Klebsiella aerogenes	Staphylococcus epidermidis	Klebsiella aerogenes	Staphylococcus epidermidis	Klebsiella aerogenes	Klebsiella aerogenes	Klebsiella aerogenes
JY64	Female	18	Masked	Surgical masks	8	Recovery	37	3	Inactivated vaccine: 2021-02; 2021-03; 2021-09	Staphylococcus epidermidis	Staphylococcus epidermidis	Staphylococcus epidermidis	Staphylococcus capitis	Staphylococcus epidermidis	Staphylococcus epidermidis	Staphylococcus epidermidis	Staphylococcus epidermidis
JY65	Female	19	Masked	Surgical masks	20	Control		2	Inactivated vaccine: 2021-03; 2021-04	Klebsiella oxytoca	Staphylococcus epidermidis	Staphylococcus epidermidis	Staphylococcus epidermidis	Klebsiella oxytoca	Staphylococcus epidermidis	Staphylococcus epidermidis	Staphylococcus epidermidis
JY66	Female	20	Masked	Surgical masks	12	Recovery	36	2	Inactivated vaccine: 2021-02; 2021-03	Staphylococcus aureus	Staphylococcus epidermidis	Staphylococcus aureus	Staphylococcus aureus	Staphylococcus aureus	Staphylococcus epidermidis	Staphylococcus aureus	Staphylococcus aureus
JY67	Female	18	Masked	Surgical masks	10	Recovery	28	2	Inactivated vaccine: 2021-03; 2021-05	Staphylococcus capitis	Staphylococcus warneri	Staphylococcus capitis	Corynebacterium accolens	Staphylococcus epidermidis	Staphylococcus epidermidis	Corynebacterium accolens	Staphylococcus capitis
JY68	Male	19	Masked	Surgical masks	16	Recovery	58	2	Inactivated vaccine: 2021-02; 2021-03	Staphylococcus aureus	Staphylococcus aureus	Staphylococcus aureus	Staphylococcus epidermidis	Neisseria macacae	Staphylococcus aureus	Staphylococcus epidermidis	Staphylococcus aureus
JY69	Female	19	Masked	Surgical masks	24	Control		2	Inactivated vaccine: 2021-03; 2021-05	Corynebacterium accolens	Staphylococcus epidermidis	Corynebacterium accolens	Staphylococcus epidermidis	Corynebacterium accolens	Corynebacterium accolens	Staphylococcus epidermidis	Corynebacterium accolens
JY70	Female	19	Masked	Surgical masks	1	Recovery	45	3	Inactivated vaccine: 2021-03; 2021-06; 2022-12	Staphylococcus epidermidis	Staphylococcus epidermidis	Staphylococcus epidermidis	Staphylococcus epidermidis	Staphylococcus epidermidis	Staphylococcus epidermidis	Staphylococcus epidermidis	Staphylococcus epidermidis
JY71	Female	18	Masked	Surgical masks	16	Recovery	29	2	Inactivated vaccine: 2021-02; 2021-03	Staphylococcus epidermidis	Staphylococcus epidermidis	Staphylococcus aureus	Staphylococcus aureus	Staphylococcus epidermidis	Staphylococcus epidermidis	Staphylococcus epidermidis	Staphylococcus aureus
JY72	Female	19	Masked	Surgical masks	21	Recovery	40	3	Inactivated vaccine: 2021-02; 2021-03; 2021-09	Corynebacterium accolens	Corynebacterium accolens	Corynebacterium accolens	Corynebacterium accolens	Corynebacterium accolens	Staphylococcus epidermidis	Staphylococcus epidermidis	Staphylococcus epidermidis
JY73	Female	19	Masked	Surgical masks	24	Control		3	Inactivated vaccine: 2021-03; 2021-04; 2021-10	Staphylococcus epidermidis	Staphylococcus epidermidis	Corynebacterium pseudodiphtheriticum	Bacillus sonorensis	Corynebacterium pseudodiphtheriticum	Staphylococcus epidermidis	Staphylococcus epidermidis	Corynebacterium pseudodiphtheriticum
JY76	Female	18	Masked	Surgical masks	28	Recovery	30	2	Inactivated vaccine: 2021-02; 2021-03	Staphylococcus epidermidis	Staphylococcus epidermidis	Staphylococcus epidermidis	Staphylococcus epidermidis	Staphylococcus epidermidis	Corynebacterium propinquum	Staphylococcus epidermidis	Staphylococcus epidermidis
JY78	Female	19	Masked	Surgical masks	45	Recovery	45	2	Inactivated vaccine: 2021-03; 2021-06	Staphylococcus epidermidis	Staphylococcus aureus	Staphylococcus aureus	Staphylococcus aureus	Staphylococcus aureus	Staphylococcus aureus	Staphylococcus aureus	Staphylococcus aureus
JY80	Female	19	Masked	Surgical masks	10	Recovery	65	2	Inactivated vaccine: 2021-03; 2021-06	Staphylococcus epidermidis	Staphylococcus epidermidis	Staphylococcus epidermidis	Staphylococcus epidermidis	Bacillus cereus	Staphylococcus cohnii	Staphylococcus epidermidis	Staphylococcus cohnii
JY84	Female	19	Masked	Surgical masks	18	Control		2	Inactivated vaccine: 2021-02; 2021-03	Staphylococcus epidermidis	Serratia marcescens	Corynebacterium accolens	Staphylococcus epidermidis	Serratia marcescens	Corynebacterium accolens	Staphylococcus epidermidis	Serratia marcescens
JY85	Male	20	Masked	Surgical masks	16	Control		3	Inactivated vaccine: 2021-02; 2021-03; 2021-10	Staphylococcus aureus	Staphylococcus aureus	Staphylococcus aureus	Corynebacterium accolens	Staphylococcus aureus	Staphylococcus aureus	Staphylococcus aureus	Staphylococcus aureus
JY88	Male	20	Masked	Surgical masks	24	Control		2	Inactivated vaccine: 2021-02; 2021-03	Corynebacterium propinquum	Corynebacterium propinquum	Moraxella catarrhalis	Staphylococcus lugdunensis	Staphylococcus lugdunensis	Corynebacterium propinquum	Moraxella catarrhalis	Streptococcus mitis
JY89	Female	19	Masked	Surgical masks	4	Control		3	Inactivated vaccine: 2021-02; 2021-03; 2021-09	Corynebacterium accolens	Corynebacterium propinquum	Corynebacterium propinquum	Corynebacterium propinquum	Staphylococcus epidermidis	Corynebacterium propinquum	Staphylococcus epidermidis	Corynebacterium propinquum
JY9	Male	20	Masked	Surgical masks	45	Recovery	44	2	Inactivated vaccine: 2021-02; 2021-03	Staphylococcus epidermidis	Corynebacterium accolens	Staphylococcus epidermidis	Staphylococcus epidermidis	Staphylococcus epidermidis	Staphylococcus epidermidis	Staphylococcus epidermidis	Staphylococcus epidermidis
JY92	Female	18	Masked	Surgical masks	10	Control		2	Inactivated vaccine: 2021-02; 2021-03	Staphylococcus aureus	Corynebacterium accolens	Staphylococcus epidermidis	Staphylococcus epidermidis	Staphylococcus epidermidis	Klebsiella aerogenes	Staphylococcus aureus	Klebsiella aerogenes
JY93	Female	18	Masked	Surgical masks	2	Control		3	Inactivated vaccine: 2021-02; 2021-03; 2021-09	Staphylococcus epidermidis	Staphylococcus epidermidis	Staphylococcus epidermidis	N.I.	Staphylococcus epidermidis	Staphylococcus epidermidis	Staphylococcus epidermidis	Staphylococcus epidermidis
JY94	Female	19	Masked	Surgical masks	2	Recovery	56	2	Inactivated vaccine: 2021-04; 2021-06	Corynebacterium propinquum	Corynebacterium propinquum	Staphylococcus epidermidis	Staphylococcus epidermidis	Klebsiella pneumoniae	Corynebacterium propinquum	Corynebacterium propinquum	Corynebacterium propinquum
JY95	Female	20	Masked	Surgical masks	35	Control		2	Inactivated vaccine: 2021-02; 2021-03	Staphylococcus epidermidis	Staphylococcus aureus	Staphylococcus epidermidis	Staphylococcus aureus	Staphylococcus epidermidis	Staphylococcus aureus	Staphylococcus epidermidis	Staphylococcus aureus
JY97	Female	20	Masked	Surgical masks	28	Control		3	Inactivated vaccine: 2021-04; 2021-06; 2022-01	Staphylococcus epidermidis	Staphylococcus epidermidis	Staphylococcus epidermidis	Staphylococcus epidermidis	Staphylococcus epidermidis	Corynebacterium accolens	Staphylococcus epidermidis	Staphylococcus epidermidis
JY99	Female	19	Masked	Surgical masks	28	Recovery	49	2	Inactivated vaccine: 2021-02; 2021-03	Staphylococcus epidermidis	Staphylococcus epidermidis	Staphylococcus epidermidis	Staphylococcus epidermidis	Corynebacterium accolens	Staphylococcus epidermidis	Corynebacterium accolens	Corynebacterium accolens
N10	Male	19	Non-masked							Staphylococcus capitis	Staphylococcus epidermidis	Staphylococcus capitis	Staphylococcus epidermidis	Staphylococcus capitis	Staphylococcus epidermidis	Staphylococcus capitis	Staphylococcus capitis
N100	Male	19	Non-masked							Bacillus cereus	Staphylococcus epidermidis	Bacillus pumilus	Staphylococcus epidermidis	Staphylococcus epidermidis	Staphylococcus epidermidis	Staphylococcus epidermidis	Staphylococcus epidermidis
N101	Male	19	Non-masked							Staphylococcus epidermidis	Staphylococcus epidermidis	Staphylococcus epidermidis	Staphylococcus epidermidis	Staphylococcus epidermidis	Staphylococcus epidermidis	Staphylococcus epidermidis	Staphylococcus epidermidis
N102	Male	19	Non-masked							Staphylococcus epidermidis	Staphylococcus warneri	Staphylococcus epidermidis	Staphylococcus epidermidis	Staphylococcus epidermidis	Staphylococcus warneri	Staphylococcus epidermidis	Staphylococcus epidermidis
N103	Male	19	Non-masked							Staphylococcus epidermidis	Staphylococcus epidermidis	Staphylococcus capitis	Corynebacterium accolens	Staphylococcus capitis	Staphylococcus epidermidis	Staphylococcus epidermidis	Staphylococcus epidermidis
N104	Male	19	Non-masked							Staphylococcus epidermidis	Staphylococcus epidermidis	Staphylococcus epidermidis	Staphylococcus epidermidis	Staphylococcus epidermidis	Staphylococcus epidermidis	Staphylococcus epidermidis	Staphylococcus epidermidis
N105	Male	19	Non-masked							Staphylococcus haemolyticus	Staphylococcus hominis	Staphylococcus warneri	Staphylococcus epidermidis	Staphylococcus epidermidis	Corynebacterium accolens	Staphylococcus epidermidis	Staphylococcus epidermidis
N106	Male	19	Non-masked							Staphylococcus aureus	Staphylococcus aureus	Staphylococcus epidermidis	Staphylococcus epidermidis	Staphylococcus aureus	Staphylococcus epidermidis	Staphylococcus epidermidis	Staphylococcus epidermidis
N107	Male	19	Non-masked							Staphylococcus epidermidis	Staphylococcus epidermidis	Staphylococcus epidermidis	Staphylococcus epidermidis	Staphylococcus hominis	Staphylococcus epidermidis	Staphylococcus epidermidis	Staphylococcus epidermidis
N108	Male	19	Non-masked							Staphylococcus epidermidis	Staphylococcus epidermidis	Staphylococcus epidermidis	Staphylococcus epidermidis	Staphylococcus epidermidis	Staphylococcus epidermidis	Staphylococcus epidermidis	Staphylococcus epidermidis
N109	Male	19	Non-masked							Staphylococcus epidermidis	Staphylococcus epidermidis	Staphylococcus epidermidis	Staphylococcus epidermidis	Staphylococcus epidermidis	Staphylococcus epidermidis	Staphylococcus epidermidis	Micrococcus luteus
N110	Male	19	Non-masked							Staphylococcus epidermidis	Staphylococcus epidermidis	Staphylococcus epidermidis	Staphylococcus epidermidis	Staphylococcus epidermidis	Staphylococcus epidermidis	Staphylococcus epidermidis	Staphylococcus epidermidis
N111	Male	19	Non-masked							Staphylococcus epidermidis	Staphylococcus epidermidis	Staphylococcus epidermidis	Staphylococcus epidermidis	Staphylococcus epidermidis	Staphylococcus epidermidis	Staphylococcus epidermidis	Staphylococcus epidermidis
N112	Male	19	Non-masked							Staphylococcus epidermidis	Staphylococcus epidermidis	Staphylococcus epidermidis	N.I.	Staphylococcus epidermidis	Staphylococcus epidermidis	Staphylococcus epidermidis	Staphylococcus capitis
N113	Male	19	Non-masked							Lysinibacillus fusiformis	Lysinibacillus fusiformis	Staphylococcus epidermidis	Staphylococcus epidermidis
N114	Male	19	Non-masked							Staphylococcus epidermidis	Staphylococcus epidermidis	Staphylococcus epidermidis	Staphylococcus epidermidis	Staphylococcus epidermidis	Staphylococcus epidermidis	Staphylococcus epidermidis	Staphylococcus epidermidis
N115	Male	19	Non-masked							Staphylococcus epidermidis	Staphylococcus epidermidis	Staphylococcus epidermidis	Staphylococcus epidermidis	Staphylococcus epidermidis	Staphylococcus epidermidis	Staphylococcus epidermidis	Corynebacterium accolens
N116	Male	19	Non-masked							Staphylococcus aureus	Staphylococcus epidermidis	Staphylococcus epidermidis	Bacillus pumilus	Staphylococcus epidermidis	Staphylococcus epidermidis	Staphylococcus aureus	Staphylococcus epidermidis
N117	Male	19	Non-masked							Klebsiella pneumoniae	Staphylococcus epidermidis	Staphylococcus epidermidis	Klebsiella pneumoniae	Staphylococcus epidermidis	Staphylococcus epidermidis	Corynebacterium pseudodiphtheriticum	Staphylococcus epidermidis
N118	Male	19	Non-masked							Staphylococcus aureus	Staphylococcus epidermidis	Staphylococcus epidermidis	Staphylococcus epidermidis	Staphylococcus epidermidis	Staphylococcus epidermidis	Staphylococcus epidermidis	Staphylococcus epidermidis
N119	Male	19	Non-masked							Staphylococcus epidermidis	Staphylococcus epidermidis	Staphylococcus epidermidis	Staphylococcus epidermidis	Staphylococcus epidermidis	Staphylococcus epidermidis	N.I.	Staphylococcus epidermidis
N120	Female	19	Non-masked							Staphylococcus epidermidis	Staphylococcus epidermidis	Staphylococcus epidermidis	Staphylococcus epidermidis	Staphylococcus epidermidis	Staphylococcus epidermidis	Staphylococcus epidermidis	Staphylococcus epidermidis
N121	Female	20	Non-masked							Staphylococcus aureus	Staphylococcus aureus	Staphylococcus epidermidis	Staphylococcus epidermidis	Staphylococcus epidermidis	Staphylococcus aureus	Staphylococcus aureus	Staphylococcus aureus
N122	Female	19	Non-masked							Lysinibacillus sphaericus	Klebsiella aerogenes	Staphylococcus epidermidis	Staphylococcus epidermidis	Staphylococcus epidermidis	Staphylococcus epidermidis	Staphylococcus epidermidis	Klebsiella aerogenes
N123	Female	19	Non-masked							Klebsiella pneumoniae	Staphylococcus epidermidis	Staphylococcus epidermidis	Klebsiella pneumoniae	Staphylococcus epidermidis	Staphylococcus epidermidis	Staphylococcus epidermidis	Staphylococcus epidermidis
N124	Female	19	Non-masked							Staphylococcus aureus	Staphylococcus aureus	Staphylococcus aureus	Staphylococcus lugdunensis	Staphylococcus epidermidis	Staphylococcus epidermidis	Staphylococcus aureus	Staphylococcus aureus
N125	Female	19	Non-masked							Staphylococcus aureus	Staphylococcus epidermidis	Staphylococcus warneri	Staphylococcus epidermidis	Staphylococcus epidermidis	Staphylococcus epidermidis	Staphylococcus epidermidis	Staphylococcus epidermidis
N126	Male	20	Non-masked							Staphylococcus epidermidis	Enterococcus faecalis	Enterococcus faecalis	Staphylococcus epidermidis	Staphylococcus epidermidis	Staphylococcus epidermidis	Enterococcus faecalis	Staphylococcus epidermidis
N127	Male	21	Non-masked							Staphylococcus haemolyticus	Staphylococcus epidermidis	Staphylococcus epidermidis	Staphylococcus epidermidis	Staphylococcus epidermidis	Staphylococcus epidermidis	Staphylococcus epidermidis	Staphylococcus epidermidis
N128	Male	20	Non-masked							Staphylococcus epidermidis	Staphylococcus epidermidis	Staphylococcus epidermidis	Corynebacterium pseudodiphtheriticum	Staphylococcus epidermidis	Corynebacterium pseudodiphtheriticum	Corynebacterium pseudodiphtheriticum	Staphylococcus epidermidis
N129	Male	19	Non-masked							Staphylococcus capitis	Staphylococcus epidermidis	Staphylococcus capitis	Staphylococcus capitis	Staphylococcus epidermidis	Staphylococcus capitis	Staphylococcus capitis	Staphylococcus epidermidis
N130	Male	19	Non-masked							Staphylococcus aureus	Staphylococcus aureus	Staphylococcus aureus	Staphylococcus aureus	Staphylococcus epidermidis	Staphylococcus epidermidis	Staphylococcus epidermidis	Staphylococcus epidermidis
N131	Female	20	Non-masked							Staphylococcus epidermidis	Staphylococcus epidermidis	Staphylococcus epidermidis	Staphylococcus epidermidis	Staphylococcus epidermidis	Staphylococcus epidermidis	N.I.	Staphylococcus epidermidis
N132	Female	20	Non-masked							Staphylococcus aureus	Staphylococcus aureus	Staphylococcus epidermidis	Staphylococcus epidermidis	Staphylococcus epidermidis	Staphylococcus epidermidis	Staphylococcus epidermidis	Staphylococcus epidermidis
N135	Female	19	Non-masked							Staphylococcus epidermidis	Staphylococcus epidermidis	Staphylococcus epidermidis	Staphylococcus epidermidis	Staphylococcus epidermidis	Staphylococcus epidermidis	Staphylococcus epidermidis	Staphylococcus epidermidis	Corynebacterium pseudodiphtheriticum
N136	Female	20	Non-masked							Staphylococcus epidermidis	Staphylococcus epidermidis	Corynebacterium propinquum	Staphylococcus epidermidis	Corynebacterium propinquum
N137	Female	19	Non-masked							Staphylococcus epidermidis	Staphylococcus epidermidis	Staphylococcus epidermidis	Staphylococcus epidermidis
N138	Female	19	Non-masked							Staphylococcus epidermidis	Staphylococcus epidermidis	Staphylococcus epidermidis	Staphylococcus epidermidis	Corynebacterium propinquum
N139	Female	20	Non-masked							Staphylococcus epidermidis	Staphylococcus epidermidis	Staphylococcus epidermidis	Staphylococcus epidermidis
N140	Female	19	Non-masked							Staphylococcus warneri	Staphylococcus epidermidis	N.I.	Corynebacterium pseudodiphtheriticum	Corynebacterium pseudodiphtheriticum	Corynebacterium pseudodiphtheriticum	Corynebacterium pseudodiphtheriticum	Corynebacterium pseudodiphtheriticum
N141	Female	20	Non-masked							Klebsiella oxytoca	Staphylococcus epidermidis	Staphylococcus epidermidis	Staphylococcus epidermidis
N142	Male	20	Non-masked							Staphylococcus epidermidis	Corynebacterium pseudodiphtheriticum	Staphylococcus epidermidis	Corynebacterium pseudodiphtheriticum
N143	Female	20	Non-masked							Staphylococcus epidermidis	Staphylococcus epidermidis	Staphylococcus epidermidis	Staphylococcus epidermidis
N144	Female	20	Non-masked							Staphylococcus epidermidis	Staphylococcus capitis	Staphylococcus epidermidis	Staphylococcus hominis
N145	Female	21	Non-masked							Staphylococcus epidermidis	Staphylococcus epidermidis	Staphylococcus epidermidis	Staphylococcus epidermidis
N146	Female	19	Non-masked							Staphylococcus epidermidis	Staphylococcus epidermidis	Staphylococcus epidermidis	Staphylococcus epidermidis	Corynebacterium accolens
N147	Female	20	Non-masked							Staphylococcus epidermidis	Staphylococcus epidermidis	Staphylococcus epidermidis	Staphylococcus epidermidis
N148	Female	19	Non-masked							Staphylococcus epidermidis	Staphylococcus capitis	Staphylococcus epidermidis	Staphylococcus epidermidis	Staphylococcus epidermidis	Staphylococcus epidermidis	Staphylococcus capitis	Staphylococcus epidermidis	Corynebacterium propinquum
N149	Female	19	Non-masked							Staphylococcus epidermidis	Staphylococcus epidermidis	Staphylococcus epidermidis	Staphylococcus epidermidis	Corynebacterium accolens
N150	Female	20	Non-masked							Staphylococcus aureus	Staphylococcus epidermidis	Staphylococcus epidermidis	Staphylococcus epidermidis	Staphylococcus epidermidis	Staphylococcus aureus	Staphylococcus epidermidis	Staphylococcus epidermidis
N151	Female	20	Non-masked							Staphylococcus epidermidis	Staphylococcus capitis	Staphylococcus capitis	Staphylococcus capitis	Corynebacterium accolens
N152	Female	20	Non-masked							Klebsiella aerogenes	Staphylococcus epidermidis	Klebsiella aerogenes	Staphylococcus epidermidis	Corynebacterium accolens
N153	Male	19	Non-masked							Staphylococcus epidermidis	Staphylococcus epidermidis	Staphylococcus capitis	Staphylococcus epidermidis	Staphylococcus epidermidis	Staphylococcus epidermidis	Staphylococcus capitis	Staphylococcus capitis	Corynebacterium propinquum
N154	Male	19	Non-masked							Staphylococcus aureus	Staphylococcus epidermidis	Staphylococcus capitis	Staphylococcus capitis	Corynebacterium accolens
N155	Male	20	Non-masked							Staphylococcus warneri	Micrococcus luteus	Micrococcus luteus	Micrococcus luteus	Staphylococcus haemolyticus	Micrococcus luteus	N.I.	Staphylococcus haemolyticus
N156	Male	20	Non-masked							Klebsiella aerogenes	Staphylococcus epidermidis	Staphylococcus haemolyticus	Staphylococcus epidermidis	Klebsiella aerogenes	Staphylococcus epidermidis	Staphylococcus epidermidis	Staphylococcus epidermidis	Corynebacterium propinquum
N157	Female	19	Non-masked							Staphylococcus epidermidis	Corynebacterium propinquum	Corynebacterium propinquum	Staphylococcus epidermidis	Staphylococcus epidermidis	Staphylococcus epidermidis	Staphylococcus epidermidis	Corynebacterium propinquum
N158	Female	20	Non-masked							Staphylococcus epidermidis	Corynebacterium propinquum	Staphylococcus epidermidis	Corynebacterium propinquum	Staphylococcus epidermidis	Staphylococcus epidermidis	Corynebacterium accolens	Staphylococcus epidermidis
N159	Female	21	Non-masked							Klebsiella oxytoca	Staphylococcus epidermidis	Staphylococcus epidermidis	Staphylococcus epidermidis	Staphylococcus epidermidis	N.I.	Klebsiella oxytoca	Staphylococcus epidermidis
N160	Female	18	Non-masked							Staphylococcus aureus	Staphylococcus epidermidis	Staphylococcus epidermidis	Staphylococcus epidermidis	Staphylococcus aureus	Staphylococcus epidermidis	Staphylococcus epidermidis	Staphylococcus aureus
N161	Female	18	Non-masked							Staphylococcus epidermidis	Corynebacterium accolens	Staphylococcus epidermidis	Staphylococcus epidermidis	Staphylococcus epidermidis	Corynebacterium accolens	Staphylococcus epidermidis	Staphylococcus epidermidis
N162	Female	19	Non-masked							Staphylococcus aureus	Staphylococcus capitis	N.I.	Staphylococcus aureus	Staphylococcus capitis	Staphylococcus aureus	Staphylococcus epidermidis	Staphylococcus epidermidis
N163	Female	19	Non-masked							Staphylococcus epidermidis	Staphylococcus epidermidis	Corynebacterium accolens	Staphylococcus epidermidis
N164	Female	19	Non-masked							Staphylococcus epidermidis	Corynebacterium accolens	N.I.	N.I.	Staphylococcus epidermidis	Staphylococcus epidermidis	Staphylococcus epidermidis	Staphylococcus epidermidis
N166	Male	18	Non-masked							Klebsiella pneumoniae	Staphylococcus epidermidis	Staphylococcus epidermidis	Corynebacterium propinquum	Staphylococcus epidermidis	Klebsiella pneumoniae	Staphylococcus epidermidis	Corynebacterium propinquum
N167	Male	19	Non-masked							Staphylococcus epidermidis	Micrococcus luteus	Corynebacterium accolens	Staphylococcus epidermidis	Staphylococcus epidermidis	Micrococcus luteus	Micrococcus luteus	Staphylococcus epidermidis
N168	Female	19	Non-masked							Staphylococcus epidermidis	Staphylococcus epidermidis	Staphylococcus epidermidis	Corynebacterium accolens
N169	Female	19	Non-masked							Staphylococcus epidermidis	Klebsiella aerogenes	Corynebacterium accolens	Klebsiella aerogenes	N.I.	Staphylococcus epidermidis	Staphylococcus epidermidis	Staphylococcus epidermidis
N170	Male	20	Non-masked							Staphylococcus epidermidis		Staphylococcus epidermidis	Staphylococcus epidermidis	Staphylococcus epidermidis	Staphylococcus epidermidis		Staphylococcus epidermidis
N171	Female	19	Non-masked							Staphylococcus epidermidis	Corynebacterium accolens	Staphylococcus epidermidis	Staphylococcus epidermidis
N172	Female	19	Non-masked							Serratia marcescens	Serratia marcescens	Staphylococcus epidermidis	Corynebacterium propinquum	Serratia marcescens	Serratia marcescens	Staphylococcus epidermidis	Corynebacterium propinquum
N173	Male	20	Non-masked							Staphylococcus capitis	Staphylococcus epidermidis	Staphylococcus epidermidis	Staphylococcus epidermidis	Corynebacterium accolens	Staphylococcus hominis	Staphylococcus capitis
N174	Male	20	Non-masked							Klebsiella pneumoniae	Staphylococcus epidermidis	Klebsiella pneumoniae	Klebsiella pneumoniae	Staphylococcus epidermidis	Staphylococcus epidermidis	Staphylococcus epidermidis	Klebsiella pneumoniae
N175	Male	20	Non-masked							Staphylococcus epidermidis	N.I.	N.I.	Staphylococcus epidermidis	Staphylococcus epidermidis	Staphylococcus epidermidis	Staphylococcus epidermidis	Staphylococcus epidermidis
N176	Male	20	Non-masked							Staphylococcus epidermidis	Klebsiella oxytoca	Klebsiella oxytoca	Staphylococcus epidermidis	Corynebacterium accolens	Klebsiella oxytoca	Staphylococcus epidermidis	Corynebacterium accolens
N177	Male	20	Non-masked							Staphylococcus epidermidis	Staphylococcus aureus	Dermabacter hominis	Staphylococcus epidermidis	Staphylococcus epidermidis	Staphylococcus epidermidis	Staphylococcus epidermidis	Staphylococcus aureus
N178	Male	20	Non-masked							Staphylococcus epidermidis	Staphylococcus aureus		Klebsiella pneumoniae	Staphylococcus epidermidis	Staphylococcus aureus		Staphylococcus aureus
N179	Male	20	Non-masked							Klebsiella pneumoniae	Staphylococcus epidermidis	N.I.	Staphylococcus epidermidis	Staphylococcus epidermidis	Staphylococcus epidermidis	Staphylococcus epidermidis	Staphylococcus epidermidis
N180	Male	19	Non-masked							Staphylococcus epidermidis	Klebsiella aerogenes	Corynebacterium pseudodiphtheriticum	Staphylococcus epidermidis	Staphylococcus epidermidis	Staphylococcus epidermidis	Klebsiella aerogenes	Staphylococcus epidermidis
N181	Male	20	Non-masked							Staphylococcus epidermidis	Staphylococcus epidermidis	Staphylococcus capitis
N182	Male	19	Non-masked							Staphylococcus epidermidis	Staphylococcus epidermidis	Corynebacterium propinquum	Staphylococcus epidermidis	Staphylococcus epidermidis	Staphylococcus epidermidis	Corynebacterium propinquum	Staphylococcus epidermidis
N183	Male	20	Non-masked							Staphylococcus epidermidis	Staphylococcus epidermidis	Corynebacterium propinquum	Staphylococcus capitis	Staphylococcus epidermidis	Staphylococcus capitis	Staphylococcus capitis	Klebsiella pneumoniae
N184	Male	20	Non-masked							Staphylococcus epidermidis	Staphylococcus capitis	Staphylococcus epidermidis	Staphylococcus epidermidis	Staphylococcus capitis	Staphylococcus capitis	Staphylococcus epidermidis	Corynebacterium propinquum
N185	Male	21	Non-masked							Staphylococcus epidermidis	Staphylococcus epidermidis	Staphylococcus epidermidis	Klebsiella aerogenes	Klebsiella aerogenes	Staphylococcus epidermidis	Staphylococcus epidermidis	Klebsiella aerogenes
N186	Male	19	Non-masked							Corynebacterium propinquum	Staphylococcus epidermidis	Staphylococcus epidermidis	Staphylococcus epidermidis	Corynebacterium propinquum	Corynebacterium propinquum	Corynebacterium accolens	Staphylococcus epidermidis
N187	Male	21	Non-masked							Staphylococcus epidermidis	Staphylococcus capitis	Corynebacterium propinquum	Staphylococcus epidermidis	Corynebacterium propinquum	Staphylococcus warneri	Staphylococcus epidermidis	Staphylococcus epidermidis
N188	Male	21	Non-masked							Staphylococcus epidermidis	Corynebacterium propinquum	Staphylococcus epidermidis	Corynebacterium propinquum	Staphylococcus epidermidis	N.I.	Staphylococcus epidermidis	Staphylococcus epidermidis
N189	Male	21	Non-masked							Staphylococcus lugdunensis	Corynebacterium propinquum	Staphylococcus epidermidis	Staphylococcus lugdunensis
N190	Male	21	Non-masked							Klebsiella pneumoniae	Staphylococcus epidermidis	Corynebacterium accolens	Staphylococcus epidermidis	Staphylococcus epidermidis	Corynebacterium accolens	Staphylococcus capitis	Staphylococcus epidermidis
N191	Male	19	Non-masked							Staphylococcus aureus	Staphylococcus aureus	Staphylococcus epidermidis	Staphylococcus aureus
N192	Male	20	Non-masked							Staphylococcus epidermidis	Klebsiella pneumoniae	Micrococcus luteus	Corynebacterium pseudodiphtheriticum	Staphylococcus epidermidis	Klebsiella pneumoniae	Micrococcus luteus	Klebsiella pneumoniae
N193	Male	20	Non-masked							Staphylococcus epidermidis	Staphylococcus aureus	Staphylococcus aureus	Staphylococcus aureus	Staphylococcus epidermidis	Staphylococcus epidermidis	Staphylococcus aureus	Staphylococcus epidermidis
N194	Male	19	Non-masked							Staphylococcus haemolyticus	Staphylococcus epidermidis	Corynebacterium pseudodiphtheriticum	Staphylococcus haemolyticus	Staphylococcus capitis	Staphylococcus capitis	Staphylococcus epidermidis	Staphylococcus epidermidis
N195	Male	20	Non-masked							Staphylococcus epidermidis	Staphylococcus aureus	Staphylococcus epidermidis	Corynebacterium accolens	Staphylococcus aureus	Staphylococcus epidermidis	Klebsiella pneumoniae	Staphylococcus lugdunensis
N196	Female	19	Non-masked							Staphylococcus epidermidis	Staphylococcus epidermidis	N.I.	Staphylococcus epidermidis	Staphylococcus epidermidis	Staphylococcus epidermidis
N197	Female	18	Non-masked							Staphylococcus epidermidis	Corynebacterium accolens	Staphylococcus epidermidis	Staphylococcus epidermidis	Corynebacterium accolens	Staphylococcus epidermidis	N.I.	Corynebacterium propinquum
N198	Female	20	Non-masked							Klebsiella aerogenes	Staphylococcus aureus	Staphylococcus epidermidis	Corynebacterium propinquum
N199	Male	21	Non-masked							Staphylococcus aureus	Staphylococcus epidermidis	Klebsiella pneumoniae	Staphylococcus aureus	Staphylococcus epidermidis	Staphylococcus epidermidis	Staphylococcus aureus	Staphylococcus epidermidis
N200	Male	18	Non-masked							Staphylococcus epidermidis	Staphylococcus epidermidis	Corynebacterium accolens	Staphylococcus epidermidis	Staphylococcus epidermidis	Staphylococcus epidermidis	Staphylococcus epidermidis	Staphylococcus epidermidis
N201	Female	19	Non-masked							Staphylococcus aureus	Staphylococcus epidermidis	Staphylococcus epidermidis	Staphylococcus epidermidis	Staphylococcus epidermidis	Staphylococcus aureus	Staphylococcus epidermidis	Staphylococcus epidermidis
N202	Male	19	Non-masked							Klebsiella aerogenes	Staphylococcus epidermidis	Corynebacterium pseudodiphtheriticum	Staphylococcus epidermidis
N203	Female	19	Non-masked							Staphylococcus epidermidis	Staphylococcus epidermidis	Staphylococcus epidermidis	Corynebacterium accolens	Staphylococcus epidermidis	Staphylococcus epidermidis	Staphylococcus capitis	Staphylococcus epidermidis
N204	Female	19	Non-masked							Staphylococcus epidermidis	Corynebacterium accolens	N.I.	Staphylococcus epidermidis	Staphylococcus epidermidis	Corynebacterium accolens	Staphylococcus epidermidis
N205	Female	18	Non-masked							Staphylococcus aureus	Staphylococcus epidermidis	Staphylococcus epidermidis	Corynebacterium pseudodiphtheriticum	Corynebacterium accolens	Staphylococcus aureus	Staphylococcus aureus	Corynebacterium pseudodiphtheriticum
N206	Female	19	Non-masked							Staphylococcus epidermidis	Staphylococcus epidermidis	Corynebacterium accolens	Staphylococcus epidermidis	Staphylococcus epidermidis	Corynebacterium accolens	Staphylococcus epidermidis	Corynebacterium accolens
N207	Female	19	Non-masked							Staphylococcus epidermidis	Corynebacterium accolens	Staphylococcus epidermidis	Staphylococcus epidermidis	Corynebacterium accolens	Staphylococcus epidermidis	Staphylococcus epidermidis	Staphylococcus epidermidis
N208	Male	19	Non-masked							Staphylococcus warneri	Staphylococcus epidermidis	Corynebacterium propinquum	Corynebacterium propinquum	Staphylococcus epidermidis	Corynebacterium propinquum	N.I.	Staphylococcus capitis
N209	Female	19	Non-masked							Staphylococcus epidermidis	Staphylococcus epidermidis	Staphylococcus epidermidis	Staphylococcus epidermidis
N23	Female	18	Non-masked							Staphylococcus epidermidis	Staphylococcus epidermidis	Staphylococcus epidermidis	Staphylococcus epidermidis	Staphylococcus haemolyticus	Staphylococcus epidermidis	Staphylococcus epidermidis	Staphylococcus epidermidis
N24	Female	18	Non-masked							Citrobacter freundii	Staphylococcus epidermidis	Staphylococcus epidermidis	Staphylococcus epidermidis	Staphylococcus epidermidis	Staphylococcus epidermidis	Staphylococcus epidermidis	Corynebacterium pseudodiphtheriticum
N32	Female	18	Non-masked
N33	Female	18	Non-masked							Staphylococcus aureus	Staphylococcus epidermidis	Staphylococcus epidermidis	Staphylococcus epidermidis	Staphylococcus aureus	Staphylococcus aureus	Staphylococcus capitis	Staphylococcus epidermidis
N34	Female	18	Non-masked							Klebsiella oxytoca	Staphylococcus warneri	Staphylococcus warneri	Staphylococcus epidermidis	Staphylococcus epidermidis	Staphylococcus epidermidis	Klebsiella oxytoca	Staphylococcus epidermidis
N36	Female	18	Non-masked							N.I.	Staphylococcus epidermidis	Staphylococcus epidermidis	Staphylococcus epidermidis	Staphylococcus epidermidis	Staphylococcus epidermidis	Staphylococcus epidermidis	Staphylococcus epidermidis	Raoultella ornithinolytica	Raoultella ornithinolytica
N38	Female	18	Non-masked							Staphylococcus epidermidis	Staphylococcus epidermidis	Staphylococcus epidermidis	Corynebacterium propinquum	Staphylococcus warneri	Staphylococcus epidermidis	Staphylococcus capitis	Staphylococcus epidermidis
N39	Female	18	Non-masked							Klebsiella aerogenes	Staphylococcus aureus	Staphylococcus epidermidis	Staphylococcus aureus	Staphylococcus epidermidis	Staphylococcus aureus	Staphylococcus epidermidis	Staphylococcus aureus
N42	Female	18	Non-masked							Staphylococcus aureus	Staphylococcus aureus	Klebsiella pneumoniae	Klebsiella pneumoniae	Staphylococcus aureus	Staphylococcus epidermidis	Staphylococcus hominis	Staphylococcus epidermidis	Staphylococcus aureus	Staphylococcus epidermidis
N44	Female	18	Non-masked							Klebsiella aerogenes	Staphylococcus epidermidis	Staphylococcus epidermidis	Staphylococcus epidermidis	Staphylococcus epidermidis	Staphylococcus epidermidis	Staphylococcus epidermidis	Staphylococcus epidermidis
N46	Female	18	Non-masked							Citrobacter freundii	Staphylococcus epidermidis	Staphylococcus epidermidis	Staphylococcus epidermidis	Staphylococcus epidermidis	Staphylococcus epidermidis	Staphylococcus epidermidis	Staphylococcus epidermidis	Corynebacterium propinquum
N47	Female	18	Non-masked							Staphylococcus epidermidis	Staphylococcus epidermidis	Staphylococcus epidermidis	Staphylococcus epidermidis	Staphylococcus epidermidis	Staphylococcus epidermidis	Staphylococcus epidermidis	Staphylococcus epidermidis
N48	Female	18	Non-masked							Staphylococcus epidermidis	Staphylococcus epidermidis	Staphylococcus epidermidis	Staphylococcus epidermidis	N.I.	Staphylococcus epidermidis	Staphylococcus epidermidis	Staphylococcus epidermidis
N49	Female	18	Non-masked							Staphylococcus aureus	Staphylococcus epidermidis	Staphylococcus epidermidis	Staphylococcus aureus	Staphylococcus epidermidis	Staphylococcus aureus	Staphylococcus haemolyticus	Staphylococcus epidermidis
N50	Female	18	Non-masked							Staphylococcus epidermidis	Staphylococcus epidermidis	Staphylococcus epidermidis	Staphylococcus epidermidis	Staphylococcus epidermidis	Staphylococcus epidermidis	Staphylococcus epidermidis	Staphylococcus epidermidis
N51	Female	18	Non-masked							Staphylococcus epidermidis	Staphylococcus epidermidis	Staphylococcus epidermidis	Staphylococcus epidermidis	Staphylococcus epidermidis	Staphylococcus epidermidis	Staphylococcus epidermidis	Staphylococcus epidermidis
N52	Female	18	Non-masked							Klebsiella aerogenes	Staphylococcus epidermidis	Staphylococcus epidermidis	Staphylococcus epidermidis	Klebsiella aerogenes	Staphylococcus epidermidis	Corynebacterium pseudodiphtheriticum	Staphylococcus epidermidis
N53	Female	18	Non-masked							Klebsiella pneumoniae	Staphylococcus aureus	Staphylococcus aureus	Klebsiella pneumoniae	Staphylococcus epidermidis	Staphylococcus aureus	Klebsiella pneumoniae	Staphylococcus aureus
N54	Female	18	Non-masked							Staphylococcus epidermidis	Staphylococcus epidermidis	Staphylococcus capitis	Staphylococcus capitis	Staphylococcus capitis	Staphylococcus epidermidis	Staphylococcus capitis	Staphylococcus epidermidis
N55	Female	18	Non-masked							Staphylococcus aureus	Staphylococcus epidermidis	Staphylococcus epidermidis	Staphylococcus aureus
N56	Female	18	Non-masked							Staphylococcus hominis	Corynebacterium accolens	Staphylococcus epidermidis	Staphylococcus epidermidis
N57	Female	18	Non-masked							Staphylococcus epidermidis	Staphylococcus epidermidis	Staphylococcus epidermidis	Staphylococcus epidermidis	Staphylococcus epidermidis	Corynebacterium propinquum	Staphylococcus epidermidis	Staphylococcus epidermidis
N58	Female	18	Non-masked							Staphylococcus epidermidis	Staphylococcus capitis	Staphylococcus epidermidis	Staphylococcus epidermidis	Staphylococcus capitis	Staphylococcus epidermidis	Staphylococcus capitis	Corynebacterium accolens
N59	Female	18	Non-masked							Staphylococcus epidermidis	Staphylococcus epidermidis	Staphylococcus epidermidis	Corynebacterium pseudodiphtheriticum	Staphylococcus epidermidis	Staphylococcus epidermidis	Staphylococcus epidermidis	Staphylococcus epidermidis
N60	Female	18	Non-masked							Klebsiella aerogenes	Staphylococcus epidermidis	Klebsiella aerogenes	Staphylococcus epidermidis	Klebsiella aerogenes	Klebsiella aerogenes	Staphylococcus epidermidis	Staphylococcus epidermidis
N61	Female	18	Non-masked							Staphylococcus hominis	Staphylococcus hominis	N.I.	Staphylococcus capitis
N62	Female	18	Non-masked							Staphylococcus epidermidis	Staphylococcus epidermidis	Corynebacterium propinquum	Staphylococcus epidermidis	Staphylococcus epidermidis	Klebsiella aerogenes	Staphylococcus epidermidis	Klebsiella aerogenes	Klebsiella aerogenes	Staphylococcus epidermidis
N63	Female	18	Non-masked							Staphylococcus epidermidis	Staphylococcus epidermidis	Staphylococcus epidermidis	Staphylococcus epidermidis	Staphylococcus epidermidis	Staphylococcus epidermidis	Staphylococcus epidermidis	Staphylococcus epidermidis
N64	Female	18	Non-masked							Klebsiella pneumoniae	Klebsiella pneumoniae	Klebsiella pneumoniae	Klebsiella pneumoniae	Klebsiella pneumoniae	Klebsiella pneumoniae	Staphylococcus epidermidis	Klebsiella pneumoniae
N65	Female	18	Non-masked							Staphylococcus epidermidis	N.I.	Staphylococcus warneri	Staphylococcus epidermidis	Staphylococcus epidermidis	Staphylococcus epidermidis	Staphylococcus epidermidis	Staphylococcus epidermidis
N66	Female	18	Non-masked							Staphylococcus aureus	Staphylococcus epidermidis	Staphylococcus epidermidis	Staphylococcus epidermidis	Staphylococcus aureus	Staphylococcus epidermidis	Staphylococcus epidermidis	Corynebacterium accolens
N67	Female	18	Non-masked							Corynebacterium propinquum	Staphylococcus epidermidis	Staphylococcus epidermidis	Staphylococcus epidermidis	Corynebacterium propinquum	Staphylococcus epidermidis	Staphylococcus epidermidis	Corynebacterium propinquum
N68	Female	18	Non-masked							Staphylococcus epidermidis	Staphylococcus epidermidis	Staphylococcus epidermidis	Staphylococcus epidermidis	Staphylococcus epidermidis	Staphylococcus epidermidis	Corynebacterium accolens	Staphylococcus epidermidis
N69	Female	18	Non-masked							Staphylococcus epidermidis	N.I.	Staphylococcus epidermidis	Staphylococcus epidermidis	Staphylococcus epidermidis	Staphylococcus epidermidis	N.I.	Staphylococcus epidermidis
N70	Female	18	Non-masked							Staphylococcus epidermidis	Staphylococcus epidermidis	Staphylococcus epidermidis	Staphylococcus epidermidis	Staphylococcus epidermidis	Staphylococcus epidermidis	Staphylococcus epidermidis	Staphylococcus epidermidis
N72	Female	18	Non-masked							Klebsiella pneumoniae	Corynebacterium propinquum	Staphylococcus epidermidis	Staphylococcus epidermidis	Klebsiella pneumoniae	Staphylococcus epidermidis	Staphylococcus epidermidis	Staphylococcus epidermidis
N73	Female	18	Non-masked							Klebsiella oxytoca	Staphylococcus epidermidis	Staphylococcus epidermidis	Corynebacterium pseudodiphtheriticum	Staphylococcus epidermidis	Klebsiella pneumoniae	Staphylococcus epidermidis	Staphylococcus hominis
N74	Female	18	Non-masked							Staphylococcus epidermidis	Staphylococcus epidermidis	Staphylococcus epidermidis	Staphylococcus epidermidis	Staphylococcus aureus	Staphylococcus aureus	Staphylococcus aureus	Staphylococcus epidermidis
N75	Female	18	Non-masked							Citrobacter koseri	Staphylococcus epidermidis	Staphylococcus epidermidis	Citrobacter koseri	Citrobacter koseri	Staphylococcus epidermidis	Staphylococcus epidermidis	Staphylococcus epidermidis
N76	Female	18	Non-masked							Staphylococcus epidermidis	Staphylococcus epidermidis	Staphylococcus epidermidis	Corynebacterium propinquum	Staphylococcus epidermidis	Staphylococcus epidermidis	Staphylococcus epidermidis	Staphylococcus epidermidis
N77	Female	18	Non-masked							Staphylococcus epidermidis	Staphylococcus haemolyticus	Corynebacterium accolens	Staphylococcus caprae	Staphylococcus epidermidis	Staphylococcus epidermidis	Staphylococcus epidermidis	Staphylococcus epidermidis
N78	Female	18	Non-masked							Staphylococcus epidermidis	Staphylococcus capitis	Staphylococcus epidermidis	Staphylococcus capitis	Staphylococcus epidermidis	Staphylococcus capitis	Staphylococcus epidermidis	Staphylococcus epidermidis
N79	Female	18	Non-masked							Klebsiella aerogenes	Staphylococcus epidermidis	Corynebacterium pseudodiphtheriticum	Corynebacterium pseudodiphtheriticum	Staphylococcus epidermidis	Klebsiella aerogenes	Staphylococcus epidermidis	Staphylococcus epidermidis
N80	Female	18	Non-masked							Staphylococcus epidermidis	Staphylococcus epidermidis	Staphylococcus epidermidis	Staphylococcus epidermidis	Staphylococcus epidermidis	Staphylococcus epidermidis	Staphylococcus epidermidis	Staphylococcus epidermidis
N81	Female	18	Non-masked							Klebsiella pneumoniae	Staphylococcus epidermidis	Staphylococcus epidermidis	Staphylococcus epidermidis	Staphylococcus epidermidis	Staphylococcus epidermidis	Staphylococcus epidermidis	Corynebacterium propinquum
N82	Female	18	Non-masked							Staphylococcus epidermidis	Staphylococcus epidermidis	Staphylococcus epidermidis	Staphylococcus epidermidis	Staphylococcus epidermidis	Staphylococcus epidermidis	Staphylococcus epidermidis	Corynebacterium accolens
N83	Female	18	Non-masked							Staphylococcus epidermidis	Staphylococcus epidermidis	Staphylococcus epidermidis
N84	Female	18	Non-masked							Klebsiella pneumoniae	Staphylococcus epidermidis	Staphylococcus epidermidis	Klebsiella pneumoniae	Klebsiella pneumoniae	Staphylococcus epidermidis	Klebsiella pneumoniae	Staphylococcus epidermidis
N85	Female	18	Non-masked							Staphylococcus epidermidis	Staphylococcus epidermidis	Staphylococcus epidermidis	Staphylococcus epidermidis	Staphylococcus epidermidis	Staphylococcus epidermidis	Staphylococcus epidermidis	Staphylococcus epidermidis
N86	Female	18	Non-masked							Klebsiella aerogenes	Klebsiella aerogenes	Staphylococcus epidermidis	Klebsiella aerogenes	Staphylococcus aureus	Klebsiella aerogenes	Klebsiella aerogenes	Staphylococcus aureus
N87	Female	18	Non-masked							Klebsiella pneumoniae	Staphylococcus epidermidis	N.I.	Klebsiella pneumoniae	Staphylococcus epidermidis	Corynebacterium accolens	Staphylococcus epidermidis	Staphylococcus epidermidis
N88	Female	18	Non-masked							Staphylococcus epidermidis	Staphylococcus epidermidis	Staphylococcus epidermidis	Staphylococcus epidermidis	Staphylococcus epidermidis	Staphylococcus epidermidis	Staphylococcus epidermidis	Staphylococcus epidermidis
N89	Female	18	Non-masked							Staphylococcus warneri	Staphylococcus warneri	Staphylococcus epidermidis	Corynebacterium pseudodiphtheriticum	Staphylococcus hominis	Staphylococcus warneri	Corynebacterium pseudodiphtheriticum	Staphylococcus warneri
N90	Female	18	Non-masked							Staphylococcus epidermidis	Staphylococcus warneri	Staphylococcus epidermidis	Staphylococcus epidermidis	Staphylococcus epidermidis	Staphylococcus epidermidis	Staphylococcus epidermidis	Staphylococcus epidermidis
N91	Female	18	Non-masked							Staphylococcus epidermidis	Staphylococcus epidermidis	Staphylococcus warneri	Staphylococcus epidermidis	Staphylococcus epidermidis	Staphylococcus epidermidis	Staphylococcus epidermidis	Staphylococcus epidermidis
N92	Female	18	Non-masked							Staphylococcus epidermidis	Staphylococcus epidermidis	Staphylococcus epidermidis	Staphylococcus epidermidis	Staphylococcus epidermidis	Staphylococcus epidermidis	Staphylococcus epidermidis	Staphylococcus epidermidis
N93	Female	18	Non-masked							Staphylococcus warneri	Staphylococcus epidermidis	Neisseria flavescens	Neisseria flavescens	Neisseria flavescens	Staphylococcus warneri	Neisseria flavescens	Micrococcus luteus
N94	Female	18	Non-masked							Staphylococcus epidermidis	Staphylococcus epidermidis	Staphylococcus epidermidis	Staphylococcus warneri	Staphylococcus epidermidis	Staphylococcus epidermidis	Staphylococcus epidermidis	Staphylococcus epidermidis
N95	Female	18	Non-masked							Staphylococcus epidermidis	Staphylococcus epidermidis	Staphylococcus epidermidis	Moraxella catarrhalis	Staphylococcus epidermidis	Moraxella catarrhalis	Staphylococcus epidermidis	Moraxella catarrhalis
N96	Female	18	Non-masked							Bacillus pumilus	Staphylococcus haemolyticus	Staphylococcus epidermidis	Staphylococcus epidermidis	Staphylococcus epidermidis	Staphylococcus epidermidis	Staphylococcus haemolyticus	Staphylococcus epidermidis
N97	Female	18	Non-masked							Staphylococcus aureus	Staphylococcus aureus	Staphylococcus epidermidis	Staphylococcus epidermidis	Staphylococcus epidermidis	Staphylococcus epidermidis	Staphylococcus epidermidis	Staphylococcus epidermidis
N98	Female	18	Non-masked							Staphylococcus aureus	Staphylococcus aureus	Staphylococcus aureus	Staphylococcus epidermidis	Staphylococcus aureus	Staphylococcus epidermidis	Staphylococcus aureus	Staphylococcus aureus
N99	Female	18	Non-masked							Klebsiella aerogenes	Klebsiella aerogenes	Staphylococcus epidermidis	Staphylococcus epidermidis	Staphylococcus epidermidis	Staphylococcus epidermidis	Staphylococcus epidermidis	Staphylococcus epidermidis
Footnote:
N.I., Non-identifiable (lack of growth in culture)
