# Supplementary material for: Prolonged mask wearing changed nasal microbial characterization of young adults during the COVID-19 pandemic in Shanghai, China
Source: Front Immunol. 2023 Oct 16;14:1266941. doi: 10.3389/fimmu.2023.1266941 (PMC10614009; doi:10.3389/fimmu.2023.1266941)
Supplement: Supplementary file 3 [file DataSheet_3.xlsx]

## Sheet: Table S3
Table S3 Statistical results of culture-based analysis
Bacteria	Detection rate				Relative abundance
	Non-masked	Masked	P		Non-masked	Masked	P
Corynebacterium accolens	20.47% (35/171)	42.68% (35/82)	<0.001		0.036863	0.108232	7.75e-05
Staphylococcus epidermidis	98.25% (168/171)	93.90% (77/82)	0.116766		0.634812	0.515244	0.00255
Staphylococcus aureus	18.71% (32/171)	31.71% (26/82)	0.0255687		0.0707602	0.16311	0.00913
Neisseria spp.	0.00% (0/171)	3.66% (3/82)	0.0332043		0	0.00609756	0.0122
Corynebacterium pseudodiphtheriticum	9.36% (16/171)	1.22% (1/82)	0.0145735		0.0211176	0.00457317	0.0169
Staphylococcus haemolyticus	5.26% (9/171)	0.00% (0/82)	0.0335234		0.00869071	0	0.035
Neisseria macacae	0.00% (0/171)	2.44% (2/82)	0.104178		0	0.00304878	0.0413
Staphylococcus cohnii	0.00% (0/171)	2.44% (2/82)	0.104178		0	0.00457317	0.0413
Streptococcus oralis	0.00% (0/171)	2.44% (2/82)	0.104178		0	0.00304878	0.0413
Klebsiella pneumoniae	11.11% (19/171)	3.66% (3/82)	0.0569748		0.029922	0.00609756	0.0457
Micrococcus luteus	2.92% (5/171)	0.00% (0/82)	0.17768		0.00804094	0	0.119
Staphylococcus hominis	5.26% (9/171)	1.22% (1/82)	0.174028		0.0101921	0.00152439	0.122
Bacillus lysine	0.00% (0/171)	1.22% (1/82)	0.324111		0	0.00152439	0.151
Bacillus safensis	0.00% (0/171)	1.22% (1/82)	0.324111		0	0.00152439	0.151
Bacillus sonorensis	0.00% (0/171)	1.22% (1/82)	0.324111		0	0.00152439	0.151
Corynebacterium unique	0.00% (0/171)	1.22% (1/82)	0.324111		0	0.00304878	0.151
Escherichia coli	0.00% (0/171)	1.22% (1/82)	0.324111		0	0.00152439	0.151
Moraxella nonliquefaciens	0.00% (0/171)	1.22% (1/82)	0.324111		0	0.00304878	0.151
Rothia mucilaginosa	0.00% (0/171)	1.22% (1/82)	0.324111		0	0.00152439	0.151
Streptococcus infantarius	0.00% (0/171)	1.22% (1/82)	0.324111		0	0.00152439	0.151
Streptococcus mitis	0.00% (0/171)	1.22% (1/82)	0.324111		0	0.00152439	0.151
Streptococcus pneumoniae	0.00% (0/171)	1.22% (1/82)	0.324111		0	0.00152439	0.151
Streptococcus pyogenes	0.00% (0/171)	1.22% (1/82)	0.324111		0	0.00152439	0.151
Streptococcus salivarius	0.00% (0/171)	1.22% (1/82)	0.324111		0	0.00152439	0.151
Moraxella catarrhalis	0.58% (1/171)	2.44% (2/82)	0.246127		0.00219298	0.00914634	0.205
Raoultella ornithinolytica	0.58% (1/171)	2.44% (2/82)	0.246127		0.00116959	0.00457317	0.205
Serratia marcescens	0.58% (1/171)	2.44% (2/82)	0.246127		0.00292398	0.00762195	0.208
Bacillus pumilus	1.75% (3/171)	0.00% (0/82)	0.553126		0.00219298	0	0.23
Citrobacter freundii	1.17% (2/171)	0.00% (0/82)	1		0.00138077	0	0.329
Klebsiella oxytoca	2.92% (5/171)	1.22% (1/82)	0.667152		0.00730994	0.00304878	0.407
Staphylococcus warneri	8.77% (15/171)	6.10% (5/82)	0.620123		0.0153509	0.0106707	0.459
Citrobacter koseri	0.58% (1/171)	0.00% (0/82)	1		0.00219298	0	0.494
Dermabacter hominis	0.58% (1/171)	0.00% (0/82)	1		0.000730994	0	0.494
Lysinibacillus fusiformis	0.58% (1/171)	0.00% (0/82)	1		0.00292398	0	0.494
Lysinibacillus sphaericus	0.58% (1/171)	0.00% (0/82)	1		0.000730994	0	0.494
Neisseria flavescens	0.58% (1/171)	0.00% (0/82)	1		0.00292398	0	0.494
Staphylococcus caprae	0.58% (1/171)	0.00% (0/82)	1		0.000730994	0	0.494
Klebsiella aerogenes	9.36% (16/171)	7.32% (6/82)	0.811956		0.0273229	0.0198171	0.568
Bacillus cereus	0.58% (1/171)	1.22% (1/82)	0.544043		0.000730994	0.00152439	0.599
Enterococcus faecalis	0.58% (1/171)	1.22% (1/82)	0.544043		0.00219298	0.00304878	0.603
Corynebacterium propinquum	15.79% (27/171)	17.07% (14/82)	0.855798		0.0330084	0.0487805	0.681
Staphylococcus lugdunensis	1.75% (3/171)	2.44% (2/82)	0.660304		0.00438596	0.00762195	0.712
Staphylococcus capitis	14.62% (25/171)	15.85% (13/82)	0.85143		0.0441497	0.0457317	0.837
